# Supplementary material for: Controlled Formation of α- and β-Bi2O3 with Tunable Morphologies for Visible-Light-Driven Photocatalysis
Source: Molecules. 2025 Jul 30;30(15):3190. doi: 10.3390/molecules30153190 (PMC12348981; doi:10.3390/molecules30153190)
Supplement: Supplementary file 1 [file molecules-30-03190-s001.zip]

Archive with 1 entries (1 files):
- molecules-3735531-supplementary.pdf
